# Supplementary material for: Vegetation type influences particulate organic matter storage along a low Arctic vegetation gradient
Source: Biogeochemistry. 2025 Dec 8;168(6):101. doi: 10.1007/s10533-025-01294-9 (PMC12705800; doi:10.1007/s10533-025-01294-9)
Supplement: Supplementary file 2 — Supplementary file2 (XLSX 24 KB) [file 10533_2025_1294_MOESM2_ESM.xlsx]

## Sheet: 2-way-ANOVA_Bulk Soil
	Predictors		Linear mixed effect model output for bulk soil parameters
	Main site	Final horizon	Total Lignin _OC	Total Lignin_DW	Sd/Sl	Vd/Vl	TN	OC	C/N	%fPOM	%oPOM	%MAOM	%POM
			p	p	p	p	p	p	p	p	p	p	p
	x		<0.001	<0.001	0.003442	0.007351	<0.001	0.024588	<0.001	0.03233	<0.001	0.1098	0.009093
		x	<0.001	<0.001	<0.001	<0.001	<0.001	<0.001	<0.001	<0.001	<0.001	<0.001	<0.001
	x	x	<0.001	<0.001	<0.001	<0.001	<0.001	0.007376	<0.001	n.s.	n.s.	n.s.	n.s.	n.s. = not significant
			Differences between sites across all horizons (if no interaction):
	AS-BS	All	n.s.	n.s.	n.s.	n.s.	n.s.	n.s.	n.s.	0.0536	0.0084	n.s.	0.0209
	AS-GT	All	n.s.	n.s.	n.s.	n.s.	n.s.	n.s.	n.s.	n.s.	0.0062	n.s.	0.0338
	AS-SP	All	n.s.	n.s.	n.s.	n.s.	n.s.	n.s.	n.s.	0.0417	0.0094	n.s.	0.0144
	BS-GT	All	n.s.	n.s.	n.s.	n.s.	n.s.	n.s.	n.s.	n.s.	n.s.	n.s.	n.s.
	BS-SP	All	n.s.	n.s.	n.s.	n.s.	n.s.	n.s.	n.s.	n.s.	n.s.	n.s.	n.s.
	GT-SP	All	n.s.	n.s.	n.s.	n.s.	n.s.	n.s.	n.s.	n.s.	n.s.	n.s.	n.s.
			Differences between horizons across all sites (if no interaction):
	All	Ah-Bg	n.s.	n.s.	n.s.	n.s.	n.s.	n.s.	n.s.	<.0001	0.0002	<.0001	<.0001
	All	Ah-Bw	n.s.	n.s.	n.s.	n.s.	n.s.	n.s.	n.s.	<.0001	0.0086	<.0001	<.0001
	All	Bg-Bw	n.s.	n.s.	n.s.	n.s.	n.s.	n.s.	n.s.	0.0654	n.s.	n.s.	n.s.
			Differences between sites for individual horizons (if interaction):
	AS-BS	L	n.s.	n.s.	0.0178	<.0001	n.s.	n.s.	n.s.	n.s.	n.s.	n.s.	n.s.
	AS-GT	L	<.0001	<.0001	n.s.	n.s.	<.0001	n.s.	<.0001	n.s.	n.s.	n.s.	n.s.
	AS-SP	L	<.0001	<.0001	<.0001	<.0001	<.0001	n.s.	<.0001	n.s.	n.s.	n.s.	n.s.
	BS-GT	L	<.0001	<.0001	0.0182	0.0045	<.0001	n.s.	<.0001	n.s.	n.s.	n.s.	n.s.
	BS-SP	L	0.0006	0.0011	<.0001	n.s.	<.0001	n.s.	<.0001	n.s.	n.s.	n.s.	n.s.
	GT-SP	L	0.0071	0.0408	<.0001	0.0002	n.s.	n.s.	n.s.	n.s.	n.s.	n.s.	n.s.
	AS-BS	O	n.s.	n.s.	n.s.	n.s.	n.s.	n.s.	0.0732	n.s.	n.s.	n.s.	n.s.
	AS-GT	O	n.s.	0.0435	0.0364	0.0153	0.0005	n.s.	0.0006	n.s.	n.s.	n.s.	n.s.
	AS-SP	O	n.s.	n.s.	0.0705	n.s.	0.0188	n.s.	0.009	n.s.	n.s.	n.s.	n.s.
	BS-GT	O	n.s.	0.0302	0.0046	0.0695	0.0617	n.s.	n.s.	n.s.	n.s.	n.s.	n.s.
	BS-SP	O	n.s.	n.s.	n.s.	n.s.	n.s.	n.s.	n.s.	n.s.	n.s.	n.s.	n.s.
	GT-SP	O	n.s.	0.006	<.0001	n.s.	n.s.	n.s.	n.s.	n.s.	n.s.	n.s.	n.s.
	AS-BS	Ah	n.s.	0.0638	n.s.	n.s.	n.s.	n.s.	n.s.	n.s.	n.s.	n.s.	n.s.
	AS-SP	Ah	0.0984	0.0146	n.s.	n.s.	0.0526	n.s.	n.s.	n.s.	n.s.	n.s.	n.s.
	BS-SP	Ah	n.s.	n.s.	n.s.	n.s.	n.s.	n.s.	n.s.	n.s.	n.s.	n.s.	n.s.
	AS-BS	Bw	n.s.	0.0099	n.s.	n.s.	n.s.	0.0109	n.s.	n.s.	n.s.	n.s.	n.s.
	AS-GT	Bw	n.s.	n.s.	n.s.	0.0246	0.0858	n.s.	n.s.	n.s.	n.s.	n.s.	n.s.
	AS-SP	Bw	n.s.	n.s.	n.s.	n.s.	n.s.	n.s.	n.s.	n.s.	n.s.	n.s.	n.s.
	BS-GT	Bw	n.s.	0.0333	n.s.	n.s.	n.s.	0.0582	0.0193	n.s.	n.s.	n.s.	n.s.
	BS-SP	Bw	n.s.	n.s.	n.s.	n.s.	n.s.	n.s.	n.s.	n.s.	n.s.	n.s.	n.s.
	GT-SP	Bw	n.s.	n.s.	n.s.	n.s.	n.s.	n.s.	n.s.	n.s.	n.s.	n.s.	n.s.
	AS-BS	Bg	n.s.	0.0202	n.s.	n.s.	n.s.	0.0001	n.s.	n.s.	n.s.	n.s.	n.s.
	AS-GT	Bg	n.s.	n.s.	0.0807	0.0001	0.0291	n.s.	n.s.	n.s.	n.s.	n.s.	n.s.
	AS-SP	Bg	n.s.	n.s.	n.s.	n.s.	0.0102	0.0168	n.s.	n.s.	n.s.	n.s.	n.s.
	BS-GT	Bg	0.0248	0.0002	n.s.	0.0005	n.s.	0.0034	0.0021	n.s.	n.s.	n.s.	n.s.
	BS-SP	Bg	n.s.	n.s.	n.s.	n.s.	n.s.	n.s.	0.0382	n.s.	n.s.	n.s.	n.s.
	GT-SP	Bg	0.0169	0.0026	n.s.	0.0012	n.s.	n.s.	n.s.	n.s.	n.s.	n.s.	n.s.
			Differences between horizons for individual sites (if interaction):
	AL	Ah-Bg	n.s.	0.001	0.0223	0.0011	n.s.	0.0004	n.s.	n.s.	n.s.	n.s.	n.s.
	AL	Ah-Bw	n.s.	0.0005	0.0553	0.0038	0.0085	<.0001	n.s.	n.s.	n.s.	n.s.	n.s.
	AL	Ah-L	n.s.	<.0001	0.0001	<.0001	<.0001	<.0001	n.s.	n.s.	n.s.	n.s.	n.s.
	AL	Ah-O	n.s.	<.0001	n.s.	n.s.	<.0001	<.0001	n.s.	n.s.	n.s.	n.s.	n.s.
	AL	Bg-Bw	n.s.	n.s.	n.s.	n.s.	n.s.	n.s.	n.s.	n.s.	n.s.	n.s.	n.s.
	AL	Bg-L	n.s.	<.0001	<.0001	<.0001	<.0001	<.0001	0.0208	n.s.	n.s.	n.s.	n.s.
	AL	Bg-O	0.0047	<.0001	n.s.	0.0007	<.0001	<.0001	n.s.	n.s.	n.s.	n.s.	n.s.
	AL	Bw-L	n.s.	<.0001	<.0001	<.0001	<.0001	<.0001	0.0096	n.s.	n.s.	n.s.	n.s.
	AL	Bw-O	0.0239	<.0001	n.s.	0.0026	<.0001	<.0001	n.s.	n.s.	n.s.	n.s.	n.s.
	AL	L-O	n.s.	n.s.	<.0001	<.0001	n.s.	n.s.	n.s.	n.s.	n.s.	n.s.	n.s.
	BE	Ah-Bg	n.s.	0.0001	n.s.	n.s.	0.0166	<.0001	0.0829	n.s.	n.s.	n.s.	n.s.
	BE	Ah-Bw	n.s.	0.0004	n.s.	n.s.	0.006	<.0001	n.s.	n.s.	n.s.	n.s.	n.s.
	BE	Ah-L	0.0206	<.0001	0.0612	<.0001	<.0001	<.0001	0.041	n.s.	n.s.	n.s.	n.s.
	BE	Ah-O	0.0008	<.0001	n.s.	n.s.	<.0001	<.0001	0.0078	n.s.	n.s.	n.s.	n.s.
	BE	Bg-Bw	n.s.	n.s.	n.s.	n.s.	n.s.	n.s.	n.s.	n.s.	n.s.	n.s.	n.s.
	BE	Bg-L	0.0001	<.0001	0.0001	<.0001	<.0001	<.0001	<.0001	n.s.	n.s.	n.s.	n.s.
	BE	Bg-O	<.0001	<.0001	0.0776	0.0169	<.0001	<.0001	<.0001	n.s.	n.s.	n.s.	n.s.
	BE	Bw-L	0.0003	<.0001	0.0013	<.0001	<.0001	<.0001	<.0001	n.s.	n.s.	n.s.	n.s.
	BE	Bw-O	<.0001	<.0001	n.s.	n.s.	<.0001	<.0001	<.0001	n.s.	n.s.	n.s.	n.s.
	BE	L-O	n.s.	n.s.	n.s.	<.0001	n.s.	n.s.	n.s.	n.s.	n.s.	n.s.	n.s.
	ER	Bg-Bw	n.s.	n.s.	n.s.	n.s.	n.s.	n.s.	n.s.	n.s.	n.s.	n.s.	n.s.
	ER	Bg-L	<.0001	<.0001	<.0001	<.0001	<.0001	<.0001	<.0001	n.s.	n.s.	n.s.	n.s.
	ER	Bg-O	0.007	<.0001	0.0182	0.0069	<.0001	<.0001	0.0002	n.s.	n.s.	n.s.	n.s.
	ER	Bw-L	<.0001	<.0001	<.0001	<.0001	<.0001	<.0001	<.0001	n.s.	n.s.	n.s.	n.s.
	ER	Bw-O	0.0018	<.0001	n.s.	n.s.	<.0001	<.0001	0.0017	n.s.	n.s.	n.s.	n.s.
	ER	L-O	<.0001	0.0028	<.0001	<.0001	0.0002	n.s.	<.0001	n.s.	n.s.	n.s.	n.s.
	PI	Ah-Bg	n.s.	0.0011	n.s.	n.s.	0.0144	<.0001	n.s.	n.s.	n.s.	n.s.	n.s.
	PI	Ah-Bw	n.s.	0.0607	n.s.	n.s.	0.0459	<.0001	n.s.	n.s.	n.s.	n.s.	n.s.
	PI	Ah-L	<.0001	<.0001	0.0011	<.0001	<.0001	<.0001	<.0001	n.s.	n.s.	n.s.	n.s.
	PI	Ah-O	0.0001	<.0001	n.s.	n.s.	<.0001	<.0001	0.0143	n.s.	n.s.	n.s.	n.s.
	PI	Bg-Bw	n.s.	n.s.	n.s.	n.s.	n.s.	n.s.	n.s.	n.s.	n.s.	n.s.	n.s.
	PI	Bg-L	<.0001	<.0001	n.s.	<.0001	<.0001	<.0001	<.0001	n.s.	n.s.	n.s.	n.s.
	PI	Bg-O	<.0001	<.0001	0.0007	n.s.	<.0001	<.0001	0.0003	n.s.	n.s.	n.s.	n.s.
	PI	Bw-L	<.0001	<.0001	0.0431	<.0001	<.0001	<.0001	<.0001	n.s.	n.s.	n.s.	n.s.
	PI	Bw-O	0.0003	<.0001	0.0241	n.s.	<.0001	<.0001	0.0009	n.s.	n.s.	n.s.	n.s.
	PI	L-O	0.0374	0.0005	<.0001	<.0001	0.001	n.s.	0.0001	n.s.	n.s.	n.s.	n.s.

## Sheet: 3-way-ANOVA_Density Fractions
	Predictors			Linear mixed effect model output for sample parameters
	Main site	Final horizon	Soil fraction	Total_Lignin_OC	Total_Lignin_DW	Vd/Vl	% Lignin in Fraction	% OC in Fraction	% N in Fraction	TN	OC	d13C	C/N
				p	p	p	p	p	p	p	p	p	p
	x			0.0040096	<0.001	<0.001	n.s.	<0.001	0.039601	n.s.	0.009093	0.009862	0.003897
		x		<0.001	<0.001	<0.001	0.05501	<0.001	<0.001	n.s.	<0.001	0.052481	0.006267
			x	<0.001	<0.001	<0.001	<0.001	<0.001	<0.001	<0.001	<0.001	<0.001	<0.001
	x	x		0.0044409	<0.001	<0.001	n.s.	n.s.	n.s.	n.s.	0.053644	n.s.	n.s.	n.s. = not significant
	x		x	<0.001	<0.001	<0.001	<0.001	<0.001	0.006168	0.004619	<0.001	0.004592	n.s.
		x	x	0.0819289	n.s.	0.0057771	<0.001	<0.001	<0.001	n.s.	0.033533	<0.001	n.s.
	x	x	x	<0.001	n.s.	n.s.	0.03851	n.s.	n.s.	n.s.	0.036768	n.s.	n.s.
				Differences between sites for individual horizons and fractions (if interaction):
	AS-BS	Ah	F	n.s.	n.s.	n.s.	n.s.	n.s.	n.s.	n.s.	n.s.	n.s.	n.s.
	AS-ST	Ah	F	n.s.	n.s.	0.0008	0.0778	0.0747	0.0196	n.s.	n.s.	0.0212	n.s.
	BS-ST	Ah	F	n.s.	n.s.	0.005	n.s.	n.s.	n.s.	n.s.	n.s.	0.0399	n.s.
	AS-BS	Bw	F	n.s.	n.s.	n.s.	n.s.	0.0504	n.s.	n.s.	n.s.	n.s.	n.s.
	AS-GT	Bw	F	n.s.	n.s.	n.s.	0.0858	0.0738	n.s.	n.s.	n.s.	n.s.	n.s.
	AS-ST	Bw	F	n.s.	n.s.	n.s.	n.s.	n.s.	n.s.	n.s.	n.s.	0.0461	n.s.
	BS-GT	Bw	F	n.s.	n.s.	n.s.	n.s.	n.s.	n.s.	n.s.	n.s.	n.s.	n.s.
	BS-ST	Bw	F	n.s.	n.s.	n.s.	n.s.	n.s.	n.s.	n.s.	n.s.	n.s.	n.s.
	GT-ST	Bw	F	n.s.	n.s.	n.s.	0.0504	n.s.	n.s.	n.s.	n.s.	n.s.	n.s.
	AS-BS	Bg	F	n.s.	n.s.	0.0215	0.001	0.0017	0.001	n.s.	n.s.	n.s.	n.s.
	AS-GT	Bg	F	n.s.	n.s.	0.0046	0.0002	0.0003	0.0002	0.038	n.s.	n.s.	0.039
	AS-ST	Bg	F	n.s.	n.s.	n.s.	n.s.	n.s.	0.009	n.s.	n.s.	n.s.	n.s.
	BS-GT	Bg	F	0.0091	0.0069	n.s.	n.s.	n.s.	n.s.	0.0746	n.s.	n.s.	0.0056
	BS-ST	Bg	F	n.s.	n.s.	n.s.	n.s.	n.s.	n.s.	n.s.	n.s.	n.s.	n.s.
	GT-ST	Bg	F	n.s.	n.s.	n.s.	0.0569	n.s.	n.s.	0.0655	n.s.	n.s.	n.s.
	AS-BS	Ah	O	n.s.	n.s.	n.s.	n.s.	n.s.	n.s.	n.s.	n.s.	n.s.	n.s.
	AS-ST	Ah	O	n.s.	n.s.	n.s.	n.s.	n.s.	n.s.	n.s.	n.s.	n.s.	n.s.
	BS-ST	Ah	O	0.0997	n.s.	0.0019	n.s.	n.s.	n.s.	n.s.	n.s.	n.s.	n.s.
	AS-BS	Bw	O	n.s.	n.s.	n.s.	n.s.	0.0471	n.s.	n.s.	n.s.	n.s.	n.s.
	AS-GT	Bw	O	n.s.	n.s.	n.s.	n.s.	n.s.	n.s.	n.s.	n.s.	n.s.	n.s.
	AS-ST	Bw	O	n.s.	n.s.	n.s.	n.s.	n.s.	n.s.	n.s.	n.s.	n.s.	n.s.
	BS-GT	Bw	O	n.s.	n.s.	n.s.	n.s.	n.s.	n.s.	n.s.	n.s.	n.s.	n.s.
	BS-ST	Bw	O	n.s.	n.s.	n.s.	n.s.	n.s.	n.s.	n.s.	n.s.	n.s.	n.s.
	GT-ST	Bw	O	n.s.	n.s.	n.s.	n.s.	n.s.	n.s.	n.s.	n.s.	n.s.	n.s.
	AS-BS	Bg	O	n.s.	0.046	n.s.	n.s.	n.s.	n.s.	n.s.	n.s.	n.s.	n.s.
	AS-GT	Bg	O	0.0672	n.s.	0.0016	0.0094	0.0017	0.0053	n.s.	n.s.	n.s.	n.s.
	AS-ST	Bg	O	n.s.	n.s.	n.s.	n.s.	n.s.	n.s.	n.s.	n.s.	n.s.	n.s.
	BS-GT	Bg	O	<.0001	<.0001	n.s.	n.s.	0.0074	n.s.	n.s.	n.s.	n.s.	0.0681
	BS-ST	Bg	O	n.s.	n.s.	n.s.	n.s.	n.s.	n.s.	n.s.	n.s.	n.s.	n.s.
	GT-ST	Bg	O	0.0075	0.0042	0.01	0.0791	0.0194	n.s.	n.s.	n.s.	n.s.	0.0996
	AS-BS	Ah	M	n.s.	n.s.	n.s.	0.0145	n.s.	n.s.	n.s.	n.s.	n.s.	n.s.
	AS-ST	Ah	M	0.0003	n.s.	0.0204	<.0001	n.s.	n.s.	0.0661	0.002	0.0019	n.s.
	BS-ST	Ah	M	0.0782	n.s.	0.0008	n.s.	n.s.	n.s.	n.s.	0.0008	0.0031	n.s.
	AS-BS	Bw	M	n.s.	n.s.	n.s.	n.s.	n.s.	n.s.	n.s.	0.0566	n.s.	n.s.
	AS-GT	Bw	M	0.0085	0.007	0.0028	0.0677	n.s.	n.s.	n.s.	n.s.	0.0619	n.s.
	AS-ST	Bw	M	n.s.	n.s.	n.s.	n.s.	n.s.	n.s.	n.s.	n.s.	n.s.	n.s.
	BS-GT	Bw	M	0.0042	<.0001	0.0784	n.s.	n.s.	n.s.	n.s.	0.0111	n.s.	n.s.
	BS-ST	Bw	M	n.s.	n.s.	n.s.	n.s.	n.s.	n.s.	n.s.	n.s.	n.s.	n.s.
	GT-ST	Bw	M	0.0009	0.0001	0.0006	n.s.	n.s.	n.s.	n.s.	n.s.	0.005	n.s.
	AS-BS	Bg	M	n.s.	n.s.	0.0497	0.0526	n.s.	n.s.	n.s.	<.0001	n.s.	n.s.
	AS-GT	Bg	M	<.0001	0.0001	<.0001	0.0149	n.s.	n.s.	n.s.	n.s.	n.s.	n.s.
	AS-ST	Bg	M	n.s.	n.s.	n.s.	n.s.	n.s.	n.s.	0.0909	<.0001	n.s.	n.s.
	BS-GT	Bg	M	0.0063	<.0001	<.0001	n.s.	n.s.	n.s.	n.s.	<.0001	n.s.	0.0019
	BS-ST	Bg	M	n.s.	n.s.	n.s.	n.s.	n.s.	n.s.	n.s.	n.s.	n.s.	n.s.
	GT-ST	Bg	M	0.0012	<.0001	<.0001	n.s.	n.s.	n.s.	n.s.	<.0001	0.0714	0.0018
				Differences between horizons for individual sites and fractions (if interaction):
	AS	Ah-Bg	F	n.s.	n.s.	<.0001	0.0142	<.0001	<.0001	n.s.	n.s.	n.s.	n.s.
	AS	Ah-Bw	F	n.s.	n.s.	0.0009	0.0023	<.0001	<.0001	n.s.	n.s.	n.s.	n.s.
	AS	Bg-Bw	F	n.s.	n.s.	0.0449	n.s.	n.s.	n.s.	n.s.	n.s.	n.s.	n.s.
	BS	Ah-Bg	F	0.0091	0.0455	n.s.	<.0001	<.0001	<.0001	n.s.	n.s.	n.s.	n.s.
	BS	Ah-Bw	F	n.s.	n.s.	n.s.	0.0036	<.0001	<.0001	n.s.	n.s.	n.s.	n.s.
	BS	Bg-Bw	F	n.s.	n.s.	n.s.	0.0185	0.0295	0.0561	n.s.	n.s.	n.s.	n.s.
	GT	Bg-Bw	F	n.s.	n.s.	n.s.	0.0567	<.0001	0.0153	n.s.	n.s.	n.s.	n.s.
	ST	Ah-Bg	F	n.s.	n.s.	n.s.	0.007	0.0043	<.0001	n.s.	n.s.	n.s.	n.s.
	ST	Ah-Bw	F	n.s.	n.s.	n.s.	n.s.	0.0338	0.0439	n.s.	n.s.	n.s.	n.s.
	ST	Bg-Bw	F	n.s.	n.s.	n.s.	0.0535	0.0222	0.0085	n.s.	n.s.	n.s.	n.s.
	AS	Ah-Bg	O	n.s.	n.s.	0.0153	n.s.	n.s.	n.s.	n.s.	n.s.	n.s.	n.s.
	AS	Ah-Bw	O	n.s.	n.s.	n.s.	0.0558	n.s.	n.s.	n.s.	n.s.	n.s.	n.s.
	AS	Bg-Bw	O	n.s.	n.s.	n.s.	n.s.	n.s.	n.s.	n.s.	n.s.	n.s.	n.s.
	BS	Ah-Bg	O	<.0001	<.0001	0.0082	n.s.	n.s.	n.s.	n.s.	0.0786	n.s.	n.s.
	BS	Ah-Bw	O	0.0034	0.0024	n.s.	n.s.	n.s.	n.s.	n.s.	n.s.	n.s.	n.s.
	BS	Bg-Bw	O	0.0378	0.0349	n.s.	n.s.	n.s.	n.s.	n.s.	n.s.	n.s.	n.s.
	GT	Bg-Bw	O	0.0937	n.s.	0.0387	n.s.	0.0128	0.0159	n.s.	n.s.	n.s.	n.s.
	ST	Ah-Bg	O	n.s.	n.s.	n.s.	n.s.	n.s.	n.s.	n.s.	n.s.	n.s.	n.s.
	ST	Ah-Bw	O	n.s.	n.s.	n.s.	n.s.	n.s.	n.s.	n.s.	n.s.	n.s.	n.s.
	ST	Bg-Bw	O	n.s.	n.s.	n.s.	n.s.	n.s.	n.s.	n.s.	n.s.	n.s.	n.s.
	AS	Ah-Bg	M	n.s.	n.s.	0.0002	<.0001	n.s.	n.s.	n.s.	n.s.	0.0806	n.s.
	AS	Ah-Bw	M	n.s.	n.s.	0.0002	<.0001	n.s.	n.s.	n.s.	n.s.	n.s.	n.s.
	AS	Bg-Bw	M	n.s.	n.s.	n.s.	n.s.	n.s.	n.s.	n.s.	n.s.	0.002	n.s.
	BS	Ah-Bg	M	n.s.	0.0027	0.0341	<.0001	n.s.	n.s.	0.0877	<.0001	n.s.	0.0192
	BS	Ah-Bw	M	n.s.	0.0144	0.0008	0.0003	n.s.	n.s.	0.0476	0.0029	n.s.	n.s.
	BS	Bg-Bw	M	n.s.	n.s.	n.s.	n.s.	n.s.	n.s.	n.s.	0.0182	0.0481	0.0283
	GT	Bg-Bw	M	n.s.	n.s.	0.0001	n.s.	n.s.	n.s.	n.s.	n.s.	0.0365	n.s.
	ST	Ah-Bg	M	0.0089	0.0013	n.s.	0.0115	n.s.	n.s.	n.s.	0.0758	<.0001	n.s.
	ST	Ah-Bw	M	0.0001	n.s.	n.s.	n.s.	n.s.	n.s.	n.s.	n.s.	n.s.	n.s.
	ST	Bg-Bw	M	n.s.	n.s.	0.0849	n.s.	n.s.	n.s.	n.s.	0.0004	0.0017	0.0589
				Differences between fractions for individual sites and horizons (if interaction):
	AS	Ah	F-M	<.0001	<.0001	<.0001	<.0001	n.s.	0.0017	<.0001	<.0001	<.0001	<.0001
	AS	Ah	F-O	0.0047	n.s.	<.0001	<.0001	0.0001	<.0001	n.s.	0.0399	n.s.	n.s.
	AS	Ah	M-O	<.0001	<.0001	0.0006	0.0227	<.0001	<.0001	<.0001	<.0001	<.0001	<.0001
	BS	Ah	F-M	<.0001	<.0001	<.0001	0.0003	0.0228	<.0001	<.0001	<.0001	<.0001	<.0001
	BS	Ah	F-O	n.s.	n.s.	0.0947	0.0016	0.0078	0.023	n.s.	0.0299	n.s.	n.s.
	BS	Ah	M-O	<.0001	<.0001	0.0003	n.s.	<.0001	<.0001	<.0001	<.0001	<.0001	<.0001
	ST	Ah	F-M	<.0001	<.0001	<.0001	n.s.	0.0012	<.0001	<.0001	<.0001	<.0001	<.0001
	ST	Ah	F-O	0.0229	n.s.	0.0155	0.0005	0.0384	0.0721	n.s.	n.s.	n.s.	n.s.
	ST	Ah	M-O	<.0001	<.0001	<.0001	n.s.	<.0001	<.0001	<.0001	<.0001	<.0001	<.0001
	AS	Bw	F-M	<.0001	<.0001	<.0001	n.s.	<.0001	<.0001	<.0001	<.0001	<.0001	<.0001
	AS	Bw	F-O	0.027	n.s.	0.0005	n.s.	n.s.	n.s.	n.s.	n.s.	n.s.	n.s.
	AS	Bw	M-O	<.0001	<.0001	<.0001	n.s.	<.0001	<.0001	<.0001	<.0001	<.0001	<.0001
	BS	Bw	F-M	<.0001	<.0001	<.0001	0.0049	<.0001	<.0001	<.0001	<.0001	0.0002	<.0001
	BS	Bw	F-O	0.0024	n.s.	0.0272	n.s.	n.s.	n.s.	n.s.	n.s.	n.s.	n.s.
	BS	Bw	M-O	<.0001	<.0001	<.0001	0.0001	<.0001	<.0001	<.0001	<.0001	<.0001	<.0001
	GT	Bw	F-M	<.0001	<.0001	<.0001	0.0001	<.0001	<.0001	<.0001	<.0001	n.s.	<.0001
	GT	Bw	F-O	0.0245	n.s.	0.0032	n.s.	n.s.	n.s.	n.s.	n.s.	n.s.	n.s.
	GT	Bw	M-O	<.0001	<.0001	0.043	0.0001	<.0001	<.0001	<.0001	<.0001	0.0212	<.0001
	ST	Bw	F-M	<.0001	<.0001	<.0001	n.s.	<.0001	<.0001	<.0001	<.0001	0.0008	<.0001
	ST	Bw	F-O	0.0016	0.0488	0.0393	n.s.	n.s.	n.s.	n.s.	n.s.	0.0429	n.s.
	ST	Bw	M-O	<.0001	<.0001	<.0001	n.s.	<.0001	<.0001	<.0001	<.0001	<.0001	<.0001
	AS	Bg	F-M	<.0001	<.0001	<.0001	n.s.	<.0001	<.0001	<.0001	<.0001	n.s.	<.0001
	AS	Bg	F-O	0.021	n.s.	n.s.	n.s.	n.s.	n.s.	n.s.	n.s.	n.s.	n.s.
	AS	Bg	M-O	<.0001	<.0001	<.0001	n.s.	<.0001	<.0001	<.0001	<.0001	n.s.	<.0001
	BS	Bg	F-M	<.0001	<.0001	<.0001	<.0001	<.0001	<.0001	<.0001	<.0001	n.s.	<.0001
	BS	Bg	F-O	0.0003	0.0241	0.0004	n.s.	0.0003	0.0021	n.s.	n.s.	n.s.	n.s.
	BS	Bg	M-O	<.0001	<.0001	0.0003	<.0001	<.0001	<.0001	<.0001	<.0001	0.0281	<.0001
	GT	Bg	F-M	<.0001	<.0001	0.0265	<.0001	<.0001	<.0001	<.0001	<.0001	n.s.	<.0001
	GT	Bg	F-O	n.s.	n.s.	n.s.	n.s.	n.s.	n.s.	0.058	n.s.	0.0285	n.s.
	GT	Bg	M-O	<.0001	<.0001	n.s.	<.0001	<.0001	<.0001	<.0001	<.0001	n.s.	<.0001
	ST	Bg	F-M	<.0001	<.0001	<.0001	0.0003	<.0001	<.0001	<.0001	<.0001	n.s.	<.0001
	ST	Bg	F-O	0.0021	0.0117	0.003	n.s.	0.0836	0.0471	n.s.	n.s.	0.0622	n.s.
	ST	Bg	M-O	<.0001	<.0001	0.0001	0.0005	<.0001	<.0001	<.0001	<.0001	0.0146	<.0001
